# Supplementary material for: A Facile Synthesis of RGO-Ag2MoO4 Nanocomposites for Efficient Lead Removal from Aqueous Solution
Source: Molecules. 2024 Oct 31;29(21):5152. doi: 10.3390/molecules29215152 (PMC11547552; doi:10.3390/molecules29215152)
Supplement: Supplementary file 1 [file molecules-29-05152-s001.zip]

Archive with 1 entries (1 files):
- molecules-3277649-supplementary.pdf
